# Supplementary material for: Comparative mitogenomic and evolutionary analysis of Lycaenidae (Insecta: Lepidoptera): Potential association with high-altitude adaptation
Source: Front Genet. 2023 Apr 18;14:1137588. doi: 10.3389/fgene.2023.1137588 (PMC10151513; doi:10.3389/fgene.2023.1137588)
Supplement: Supplementary file 1 [file DataSheet1.ZIP]

Archive with 13 entries (12 files):
- Supplemental Materials Revised/
- Supplemental Materials Revised/Figure S1 Three specific non-coding regions.pdf
- Supplemental Materials Revised/Figure S2 Non-coding region between cox3 and trnG.pdf
- Supplemental Materials Revised/Figure S3 Phylogenetic tree.pdf
- Supplemental Materials Revised/Figure S4 The first and second copy of trnS1.pdf
- Supplemental Materials Revised/Table S1 Sample information.docx
- Supplemental Materials Revised/Table S2 Species information.docx
- Supplemental Materials Revised/Table S3 Saturation test.docx
- Supplemental Materials Revised/Table S4  Model selection.docx
- Supplemental Materials Revised/Table S5 Codon usage of 13 sequence in Lycaenidae.xlsx
- Supplemental Materials Revised/Table S6 Maximum tandem repeats of control region.docx
- Supplemental Materials Revised/Table S7 Estimation of a╪ values for the 13 mitochondrial protein-coding genes.docx
- Supplemental Materials Revised/Table S8 Positively selective sites.docx
