# Supplementary material for: Comparative mitogenomic and evolutionary analysis of Lycaenidae (Insecta: Lepidoptera): Potential association with high-altitude adaptation
Source: Front Genet. 2023 Apr 18;14:1137588. doi: 10.3389/fgene.2023.1137588 (PMC10151513; doi:10.3389/fgene.2023.1137588)
Supplement: Supplementary file 1 [file DataSheet1.ZIP › Supplemental Materials Revised/Table S5 Codon usage of 13 sequence in Lycaenidae.xlsx]

## Sheet: Sheet1
Table S5 Codon usage for the 13 mitochondrial protein-coding genes of 13 Lycaenidae mitogenomes. RSCU, relative synonymous codon usage; %, the percentage of count and average; AA, amino acid.
		Agriades orbitulus MY				Agriades orbitulus NQ1				Agriades orbitulus NQ2				Cigaritis takanonis				Coreana raphaelis				Cupido argiades				Curetis bulis				Hypaurotis quercus				Japonica lutea				Lycaena phlaeas				Polyommatus amorata				Protantigius superans
AA	Codon	Count	%	RSCU		Count	%	RSCU		Count	%	RSCU		Count	%	RSCU		Count	%	RSCU		Count	%	RSCU		Count	%	RSCU		Count	%	RSCU		Count	%	RSCU		Count	%	RSCU		Count	%	RSCU		Count	%	RSCU
F	UUU(F)	349	9.38929	1.87		347	9.34806	1.87		348	9.36239	1.87		369	9.93271	1.9		354	9.54693	1.91		352	9.48787	1.89		351	9.45327	1.89		333	8.96607	1.87		341	9.1889	1.88		363	9.77909	1.93		341	9.17653	1.84		339	9.135	1.87
F	UUC(F)	24	0.645682	0.13		25	0.673491	0.13		25	0.672585	0.13		19	0.51144	0.1		17	0.458468	0.09		20	0.539084	0.11		21	0.56558	0.11		24	0.646204	0.13		22	0.592832	0.12		13	0.350216	0.07		29	0.780409	0.16		24	0.646726	0.13
L	UUA(L)	474	12.7522	5.23		475	12.7963	5.23		475	12.7791	5.23		479	12.8937	5.27		494	13.3225	5.53		475	12.8032	5.29		489	13.1699	5.36		496	13.3549	5.45		496	13.3657	5.48		479	12.9041	5.4		458	12.3251	5.05		479	12.9076	5.28
L	UUG(L)	27	0.726392	0.3		26	0.700431	0.29		26	0.699489	0.29		24	0.64603	0.26		13	0.350593	0.15		22	0.592992	0.24		8	0.215459	0.09		7	0.188476	0.08		6	0.161681	0.07		9	0.242457	0.1		33	0.888052	0.36		17	0.458098	0.19
L	CUU(L)	26	0.699489	0.29		26	0.700431	0.29		26	0.699489	0.29		21	0.565276	0.23		22	0.593312	0.25		21	0.566038	0.23		34	0.915702	0.37		30	0.807754	0.33		29	0.781461	0.32		30	0.80819	0.34		26	0.699677	0.29		29	0.781461	0.32
L	CUC(L)	1	0.0269034	0.01		1	0.0269397	0.01		1	0.0269034	0.01		0	0	0		1	0.0269687	0.01		4	0.107817	0.04		1	0.0269324	0.01		2	0.0538503	0.02		0	0	0		0	0	0		2	0.0538213	0.02		1	0.0269469	0.01
L	CUA(L)	16	0.430455	0.18		17	0.457974	0.19		17	0.457358	0.19		21	0.565276	0.23		6	0.161812	0.07		17	0.458221	0.19		15	0.403986	0.16		10	0.269251	0.11		12	0.323363	0.13		14	0.377155	0.16		25	0.672766	0.28		17	0.458098	0.19
L	CUG(L)	0	0	0		0	0	0		0	0	0		0	0	0		0	0	0		0	0	0		0	0	0		1	0.0269251	0.01		0	0	0		0	0	0		0	0	0		1	0.0269469	0.01
I	AUU(I)	463	12.4563	1.91		461	12.4192	1.9		462	12.4294	1.9		455	12.2476	1.92		475	12.8101	1.95		451	12.1563	1.88		437	11.7695	1.94		441	11.874	1.93		452	12.18	1.93		461	12.4192	1.96		442	11.8945	1.84		452	12.18	1.92
I	AUC(I)	23	0.618779	0.09		24	0.646552	0.1		24	0.645682	0.1		19	0.51144	0.08		13	0.350593	0.05		28	0.754717	0.12		14	0.377054	0.06		15	0.403877	0.07		16	0.431151	0.07		10	0.269397	0.04		39	1.04952	0.16		20	0.538938	0.08
M	AUA(M)	278	7.47915	1.86		277	7.46228	1.86		278	7.47915	1.87		293	7.88694	1.84		312	8.41424	1.93		291	7.84367	1.85		268	7.21788	1.92		289	7.78137	1.88		301	8.11102	1.92		297	8.00108	1.9		270	7.26588	1.86		299	8.05713	1.87
M	AUG(M)	21	0.564972	0.14		21	0.565733	0.14		20	0.538068	0.13		25	0.672948	0.16		11	0.296656	0.07		23	0.619946	0.15		11	0.296256	0.08		18	0.484653	0.12		13	0.35031	0.08		15	0.404095	0.1		21	0.565124	0.14		20	0.538938	0.13
V	GUU(V)	61	1.64111	2.03		61	1.64332	2.03		61	1.64111	2.03		54	1.45357	1.91		56	1.51025	2.13		64	1.72507	2.19		81	2.18152	2.2		85	2.28864	2.52		70	1.88628	2.24		59	1.58944	2.19		70	1.88375	2.22		66	1.7785	2.2
V	GUC(V)	2	0.0538068	0.07		2	0.0538793	0.07		2	0.0538068	0.07		2	0.0538358	0.07		0	0	0		0	0	0		5	0.134662	0.14		3	0.0807754	0.09		3	0.0808407	0.1		1	0.0269397	0.04		3	0.080732	0.1		4	0.107788	0.13
V	GUA(V)	52	1.39898	1.73		52	1.40086	1.73		52	1.39898	1.73		56	1.5074	1.98		45	1.21359	1.71		49	1.32075	1.68		61	1.64288	1.66		46	1.23856	1.36		50	1.34735	1.6		46	1.23922	1.7		45	1.21098	1.43		47	1.2665	1.57
V	GUG(V)	5	0.134517	0.17		5	0.134698	0.17		5	0.134517	0.17		1	0.0269179	0.04		4	0.107875	0.15		4	0.107817	0.14		0	0	0		1	0.0269251	0.03		2	0.0538938	0.06		2	0.0538793	0.07		8	0.215285	0.25		3	0.0808407	0.1
S	UCU(S)	93	2.50202	2.22		93	2.50539	2.23		94	2.52892	2.25		107	2.88022	2.59		95	2.56203	2.32		100	2.69542	2.43		113	3.04336	2.64		104	2.80022	2.44		104	2.80248	2.49		101	2.72091	2.45		92	2.47578	2.2		102	2.74859	2.42
S	UCC(S)	9	0.242131	0.21		9	0.242457	0.22		9	0.242131	0.22		1	0.0269179	0.02		3	0.0809061	0.07		14	0.377358	0.34		5	0.134662	0.12		8	0.215401	0.19		10	0.269469	0.24		6	0.161638	0.15		9	0.242196	0.21		7	0.188628	0.17
S	UCA(S)	115	3.09389	2.75		115	3.09806	2.75		115	3.09389	2.75		98	2.63795	2.38		116	3.12837	2.83		102	2.74933	2.48		96	2.58551	2.25		107	2.88099	2.51		104	2.80248	2.49		109	2.93642	2.64		111	2.98708	2.65		109	2.93721	2.59
S	UCG(S)	2	0.0538068	0.05		2	0.0538793	0.05		2	0.0538068	0.05		2	0.0538358	0.05		0	0	0		2	0.0539084	0.05		4	0.10773	0.09		1	0.0269251	0.02		2	0.0538938	0.05		1	0.0269397	0.02		1	0.0269107	0.02		1	0.0269469	0.02
P	CCU(P)	68	1.82943	2.39		68	1.8319	2.39		67	1.80253	2.37		59	1.58816	2.03		63	1.69903	2.17		68	1.83288	2.39		77	2.07379	2.63		60	1.61551	2.07		65	1.75155	2.18		66	1.77802	2.3		64	1.72228	2.25		70	1.88628	2.43
P	CCC(P)	8	0.215227	0.28		8	0.215517	0.28		8	0.215227	0.28		6	0.161507	0.21		5	0.134844	0.17		11	0.296496	0.39		7	0.188527	0.24		9	0.242326	0.31		7	0.188628	0.24		7	0.188578	0.24		9	0.242196	0.32		9	0.242522	0.31
P	CCA(P)	37	0.995426	1.3		38	1.02371	1.33		37	0.995426	1.31		50	1.3459	1.72		48	1.2945	1.66		35	0.943396	1.23		33	0.888769	1.13		46	1.23856	1.59		47	1.2665	1.58		41	1.10453	1.43		38	1.0226	1.33		36	0.970089	1.25
P	CCG(P)	1	0.0269034	0.04		0	0	0		1	0.0269034	0.04		1	0.0269179	0.03		0	0	0		0	0	0		0	0	0		1	0.0269251	0.03		0	0	0		1	0.0269397	0.03		3	0.080732	0.11		0	0	0
T	ACU(T)	59	1.5873	1.66		58	1.5625	1.63		59	1.5873	1.66		59	1.58816	1.7		75	2.02265	2.17		75	2.02156	2.13		86	2.31619	2.31		70	1.88476	2.03		78	2.10186	2.17		73	1.96659	1.99		60	1.61464	1.68		70	1.88628	2.04
T	ACC(T)	7	0.188324	0.2		8	0.215517	0.23		7	0.188324	0.2		10	0.269179	0.29		3	0.0809061	0.09		4	0.107817	0.11		7	0.188527	0.19		3	0.0807754	0.09		3	0.0808407	0.08		8	0.215517	0.22		9	0.242196	0.25		6	0.161681	0.18
T	ACA(T)	74	1.99085	2.08		74	1.99353	2.08		74	1.99085	2.08		67	1.8035	1.93		60	1.61812	1.74		61	1.6442	1.73		56	1.50821	1.5		65	1.75013	1.88		62	1.67071	1.72		66	1.77802	1.8		74	1.99139	2.07		60	1.61681	1.75
T	ACG(T)	2	0.0538068	0.06		2	0.0538793	0.06		2	0.0538068	0.06		3	0.0807537	0.09		0	0	0		1	0.0269542	0.03		0	0	0		0	0	0		1	0.0269469	0.03		0	0	0		0	0	0		1	0.0269469	0.03
A	GCU(A)	64	1.72182	2.35		64	1.72414	2.35		64	1.72182	2.35		56	1.5074	2.22		72	1.94175	2.48		68	1.83288	2.52		69	1.85834	2.28		72	1.93861	2.44		74	1.99407	2.57		76	2.04741	2.69		59	1.58773	2.02		65	1.75155	2.22
A	GCC(A)	4	0.107614	0.15		4	0.107759	0.15		4	0.107614	0.15		5	0.13459	0.2		2	0.0539374	0.07		1	0.0269542	0.04		3	0.0807972	0.1		8	0.215401	0.27		4	0.107788	0.14		5	0.134698	0.18		9	0.242196	0.31		9	0.242522	0.31
A	GCA(A)	39	1.04923	1.43		39	1.05065	1.43		39	1.04923	1.43		39	1.0498	1.54		42	1.13269	1.45		39	1.05121	1.44		48	1.29276	1.59		37	0.99623	1.25		36	0.970089	1.25		31	0.835129	1.1		49	1.31862	1.68		43	1.15872	1.47
A	GCG(A)	2	0.0538068	0.07		2	0.0538793	0.07		2	0.0538068	0.07		1	0.0269179	0.04		0	0	0		0	0	0		1	0.0269324	0.03		1	0.0269251	0.03		1	0.0269469	0.03		1	0.0269397	0.04		0	0	0		0	0	0
Y	UAU(Y)	183	4.92333	1.92		182	4.90302	1.92		183	4.92333	1.92		183	4.92598	1.93		178	4.80043	1.91		184	4.95957	1.88		175	4.71317	1.81		187	5.035	1.95		183	4.93129	1.88		185	4.98384	1.94		182	4.89774	1.86		181	4.87739	1.91
Y	UAC(Y)	8	0.215227	0.08		8	0.215517	0.08		8	0.215227	0.08		7	0.188425	0.07		8	0.21575	0.09		12	0.32345	0.12		18	0.484783	0.19		5	0.134626	0.05		12	0.323363	0.12		6	0.161638	0.06		14	0.376749	0.14		9	0.242522	0.09
H	CAU(H)	57	1.53349	1.78		57	1.53556	1.78		57	1.53349	1.78		61	1.64199	1.72		63	1.69903	1.85		59	1.5903	1.79		61	1.64288	1.82		57	1.53473	1.7		61	1.64376	1.82		61	1.64332	1.88		57	1.53391	1.68		59	1.58987	1.76
H	CAC(H)	7	0.188324	0.22		7	0.188578	0.22		7	0.188324	0.22		10	0.269179	0.28		5	0.134844	0.15		7	0.188679	0.21		6	0.161594	0.18		10	0.269251	0.3		6	0.161681	0.18		4	0.107759	0.12		11	0.296017	0.32		8	0.215575	0.24
Q	CAA(Q)	57	1.53349	1.97		57	1.53556	1.97		57	1.53349	1.97		57	1.53432	1.93		58	1.56419	1.97		60	1.61725	2		60	1.61594	2		58	1.56166	1.87		60	1.61681	2		60	1.61638	2		58	1.56082	1.93		58	1.56292	1.93
Q	CAG(Q)	1	0.0269034	0.03		1	0.0269397	0.03		1	0.0269034	0.03		2	0.0538358	0.07		1	0.0269687	0.03		0	0	0		0	0	0		4	0.107701	0.13		0	0	0		0	0	0		2	0.0538213	0.07		2	0.0538938	0.07
N	AAU(N)	242	6.51063	1.84		241	6.49246	1.84		242	6.51063	1.83		260	6.99865	1.84		250	6.74218	1.93		242	6.52291	1.87		246	6.62537	1.91		257	6.91976	1.93		235	6.33252	1.9		257	6.92349	1.92		235	6.324	1.8		252	6.79062	1.93
N	AAC(N)	21	0.564972	0.16		21	0.565733	0.16		22	0.591875	0.17		22	0.592194	0.16		9	0.242718	0.07		17	0.458221	0.13		11	0.296256	0.09		10	0.269251	0.07		12	0.323363	0.1		11	0.296336	0.08		26	0.699677	0.2		9	0.242522	0.07
K	AAA(K)	111	2.98628	1.96		110	2.96336	1.96		111	2.98628	1.96		94	2.53028	1.79		102	2.75081	1.92		105	2.83019	1.89		92	2.47778	1.77		91	2.45019	1.78		93	2.50606	1.86		107	2.88254	1.93		101	2.71798	1.84		89	2.39828	1.76
K	AAG(K)	2	0.0538068	0.04		2	0.0538793	0.04		2	0.0538068	0.04		11	0.296097	0.21		4	0.107875	0.08		6	0.161725	0.11		12	0.323189	0.23		11	0.296177	0.22		7	0.188628	0.14		4	0.107759	0.07		9	0.242196	0.16		12	0.323363	0.24
D	GAU(D)	60	1.61421	1.94		60	1.61638	1.94		60	1.61421	1.94		56	1.5074	2		62	1.67206	2		53	1.42857	1.83		60	1.61594	1.9		51	1.37318	1.73		60	1.61681	1.97		57	1.53556	1.84		59	1.58773	1.87		59	1.58987	1.87
D	GAC(D)	2	0.0538068	0.06		2	0.0538793	0.06		2	0.0538068	0.06		0	0	0		0	0	0		5	0.134771	0.17		3	0.0807972	0.1		8	0.215401	0.27		1	0.0269469	0.03		5	0.134698	0.16		4	0.107643	0.13		4	0.107788	0.13
E	GAA(E)	68	1.82943	1.81		68	1.8319	1.81		68	1.82943	1.81		62	1.66891	1.75		73	1.96872	1.97		67	1.80593	1.74		67	1.80447	1.86		72	1.93861	1.92		74	1.99407	1.92		73	1.96659	1.97		68	1.82992	1.86		69	1.85934	1.89
E	GAG(E)	7	0.188324	0.19		7	0.188578	0.19		7	0.188324	0.19		9	0.242261	0.25		1	0.0269687	0.03		10	0.269542	0.26		5	0.134662	0.14		3	0.0807754	0.08		3	0.0808407	0.08		1	0.0269397	0.03		5	0.134553	0.14		4	0.107788	0.11
C	UGU(C)	30	0.807103	1.88		30	0.80819	1.88		30	0.807103	1.88		29	0.780619	1.81		27	0.728155	1.69		29	0.781671	1.93		30	0.807972	2		35	0.94238	1.94		33	0.889248	1.83		36	0.969828	1.95		31	0.83423	1.94		29	0.781461	1.87
C	UGC(C)	2	0.0538068	0.13		2	0.0538793	0.13		2	0.0538068	0.13		3	0.0807537	0.19		5	0.134844	0.31		1	0.0269542	0.07		0	0	0		1	0.0269251	0.06		3	0.0808407	0.17		1	0.0269397	0.05		1	0.0269107	0.06		2	0.0538938	0.13
W	UGA(W)	90	2.42131	1.89		90	2.42457	1.89		89	2.3944	1.87		87	2.34186	1.87		94	2.53506	1.98		90	2.42588	1.94		92	2.47778	1.94		94	2.53096	1.96		92	2.47912	1.94		92	2.47845	1.98		87	2.34123	1.85		94	2.53301	1.98
W	UGG(W)	5	0.134517	0.11		5	0.134698	0.11		6	0.161421	0.13		6	0.161507	0.13		1	0.0269687	0.02		3	0.0808625	0.06		3	0.0807972	0.06		2	0.0538503	0.04		3	0.0808407	0.06		1	0.0269397	0.02		7	0.188375	0.15		1	0.0269469	0.02
R	CGU(R)	18	0.484262	1.36		18	0.484914	1.36		18	0.484262	1.36		16	0.430686	1.23		16	0.431499	1.21		14	0.377358	1.08		13	0.350121	1		14	0.376952	1.06		12	0.323363	0.91		18	0.484914	1.36		16	0.430571	1.21		20	0.538938	1.51
R	CGC(R)	0	0	0		0	0	0		0	0	0		0	0	0		2	0.0539374	0.15		1	0.0269542	0.08		0	0	0		0	0	0		0	0	0		0	0	0		0	0	0		1	0.0269469	0.08
R	CGA(R)	33	0.887813	2.49		33	0.889009	2.49		33	0.887813	2.49		35	0.942127	2.69		35	0.943905	2.64		36	0.97035	2.77		38	1.02343	2.92		36	0.969305	2.72		41	1.10482	3.09		33	0.889009	2.49		34	0.914962	2.57		31	0.835354	2.34
R	CGG(R)	2	0.0538068	0.15		2	0.0538793	0.15		2	0.0538068	0.15		1	0.0269179	0.08		0	0	0		1	0.0269542	0.08		1	0.0269324	0.08		3	0.0807754	0.23		0	0	0		2	0.0538793	0.15		3	0.080732	0.23		1	0.0269469	0.08
S	AGU(S)	26	0.699489	0.62		26	0.700431	0.62		25	0.672585	0.6		37	0.995962	0.9		24	0.647249	0.59		27	0.727763	0.66		45	1.21196	1.05		31	0.83468	0.73		31	0.835354	0.74		34	0.915948	0.82		31	0.83423	0.74		21	0.565885	0.5
S	AGC(S)	0	0	0		0	0	0		0	0	0		0	0	0		0	0	0		1	0.0269542	0.02		0	0	0		1	0.0269251	0.02		0	0	0		2	0.0538793	0.05		0	0	0		0	0	0
S	AGA(S)	84	2.25989	2.01		83	2.23599	1.99		83	2.23298	1.99		83	2.23419	2.01		90	2.42718	2.2		83	2.2372	2.02		79	2.12766	1.85		89	2.39634	2.09		83	2.23659	1.99		72	1.93966	1.75		86	2.31432	2.05		91	2.45217	2.16
S	AGG(S)	6	0.161421	0.14		6	0.161638	0.14		6	0.161421	0.14		2	0.0538358	0.05		0	0	0		0	0	0		0	0	0		0	0	0		0	0	0		5	0.134698	0.12		5	0.134553	0.12		6	0.161681	0.14
G	GGU(G)	67	1.80253	1.42		67	1.80496	1.41		67	1.80253	1.41		68	1.83042	1.51		65	1.75297	1.35		60	1.61725	1.23		64	1.72367	1.31		60	1.61551	1.26		60	1.61681	1.23		65	1.75108	1.34		65	1.74919	1.41		60	1.61681	1.24
G	GGC(G)	2	0.0538068	0.04		2	0.0538793	0.04		2	0.0538068	0.04		0	0	0		0	0	0		3	0.0808625	0.06		0	0	0		1	0.0269251	0.02		0	0	0		5	0.134698	0.1		3	0.080732	0.06		5	0.134735	0.1
G	GGA(G)	103	2.77105	2.18		104	2.80172	2.19		104	2.79796	2.19		94	2.53028	2.09		120	3.23625	2.49		100	2.69542	2.05		111	2.9895	2.28		114	3.06947	2.39		126	3.39531	2.58		107	2.88254	2.21		91	2.44887	1.97		110	2.96416	2.28
G	GGG(G)	17	0.457358	0.36		17	0.457974	0.36		17	0.457358	0.36		18	0.484522	0.4		8	0.21575	0.17		32	0.862534	0.66		20	0.538648	0.41		16	0.430802	0.34		9	0.242522	0.18		17	0.457974	0.35		26	0.699677	0.56		18	0.485044	0.37
Average		3717				3712				3717				3715				3708				3710				3713				3714				3711				3712				3716				3711
[truncated: 3 more columns]
